# Supplementary material for: Development of a Smartphone-Linked Immunosensing System for Oxytocin Determination
Source: Biosensors (Basel). 2025 Apr 18;15(4):261. doi: 10.3390/bios15040261 (PMC12025206; doi:10.3390/bios15040261)
Supplement: Supplementary file 1 [file biosensors-15-00261-s001.zip]

Archive with 1 entries (1 files):
- biosensors-3530380-supplementary.pdf
